# Supplementary material for: Corrigendum: Błaszkowski J, Zubek S, Milczarski P, Malinowski R, Niezgoda P, Goto BT (2025) New taxa and a combination in Glomerales (Glomeromycota, Glomeromycetes). MycoKeys 112: 253–276. https://doi.org/10.3897/mycokeys.112.136158
Source: MycoKeys. 2026 Jun 18;134:245–6. doi: 10.3897/mycokeys.134.198490 (PMC13306151; doi:10.3897/mycokeys.134.198490)
Supplement: XML Treatment for Delicatispora [file mycokeys.134.198490-treatment1.xml]

<!DOCTYPE tp:taxon-treatment
  PUBLIC "-//TaxonX//DTD Taxonomic Treatment Publishing DTD v0 20100105//EN" "tax-treatment-NSO.dtd">
<tp:taxon-treatment xmlns:tp="http://www.plazi.org/taxpub"><tp:treatment-meta><kwd-group><label>Taxon classification</label><kwd>
              <named-content content-type="kingdom">
                <named-content content-type="taxon-name">
                  <named-content content-type="kingdom">Fungi</named-content>
                </named-content>
              </named-content>
            </kwd><kwd>
              <named-content content-type="order">Glomerales</named-content>
            </kwd><kwd>
              <named-content content-type="family">Dominikiaceae</named-content>
            </kwd></kwd-group><mixed-citation publication-type="journal"><person-group><name><surname>Błaszkowski</surname><given-names>Janusz</given-names></name><name><surname>Zubek</surname><given-names>Szymon</given-names></name><name><surname>Milczarski</surname><given-names>Paweł</given-names></name><name><surname>Malinowski</surname><given-names>Ryszard</given-names></name><name><surname>Niezgoda</surname><given-names>Piotr</given-names></name><name><surname>Goto</surname><given-names>Bruno Tomio</given-names></name></person-group><article-title>Corrigendum: Błaszkowski J, Zubek S, Milczarski P, Malinowski R, Niezgoda P, Goto BT (2025) New taxa and a combination in <tp:taxon-name><tp:taxon-name-part taxon-name-part-type="order" reg="Glomerales">Glomerales</tp:taxon-name-part></tp:taxon-name> (<tp:taxon-name><tp:taxon-name-part taxon-name-part-type="phylum" reg="Glomeromycota">Glomeromycota</tp:taxon-name-part></tp:taxon-name>, <tp:taxon-name><tp:taxon-name-part taxon-name-part-type="class" reg="Glomeromycetes">Glomeromycetes</tp:taxon-name-part></tp:taxon-name>). MycoKeys 112: 253–276.
                    <ext-link xmlns:xlink="http://www.w3.org/1999/xlink" xlink:href="10.3897/mycokeys.112.136158" ext-link-type="doi" xlink:type="simple">https://doi.org/10.3897/mycokeys.112.136158</ext-link></article-title><source>MycoKeys</source><day>18</day><month>06</month><year>2026</year><volume>134</volume><fpage>245</fpage><lpage>246</lpage><pub-id pub-id-type="doi">10.3897/mycokeys.134.198490</pub-id></mixed-citation></tp:treatment-meta><tp:nomenclature><tp:taxon-name><object-id xmlns:xlink="http://www.w3.org/1999/xlink" content-type="arpha" xlink:type="simple">25D2120D-F71A-5A08-B7F9-44A67B2AC38A</object-id>
                		<tp:taxon-name-part taxon-name-part-type="genus" reg="Delicatispora">Delicatispora</tp:taxon-name-part>
                	
                		<object-id xmlns:xlink="http://www.w3.org/1999/xlink" content-type="mycobank" xlink:type="simple">863205</object-id>
                	</tp:taxon-name><tp:taxon-authority>Błaszk., Niezgoda &amp; B.T. Goto</tp:taxon-authority><tp:taxon-status xmlns:xlink="http://www.w3.org/1999/xlink" xlink:type="simple">gen. nov.</tp:taxon-status></tp:nomenclature><tp:treatment-sec sec-type="Note"><title>Note.</title><p>For a detailed description see Błaszkowski et al., MycoKeys 112: 261 (2025).</p></tp:treatment-sec><tp:treatment-sec sec-type="Type species"><title>Type species.</title><p><italic><tp:taxon-name><tp:taxon-name-part taxon-name-part-type="genus" reg="Delicatispora">Delicatispora</tp:taxon-name-part> <tp:taxon-name-part taxon-name-part-type="species" reg="indica">indica</tp:taxon-name-part></tp:taxon-name></italic> (Błaszk., Wubet &amp; Harikumar), Błaszk., Niezgoda &amp; B.T. Goto, comb. nov. MB <ext-link xmlns:xlink="http://www.w3.org/1999/xlink" xlink:href="http://www.mycobank.org/MycoTaxo.aspx?Link=T&amp;Rec=863206" ext-link-type="uri" xlink:type="simple">863206</ext-link>.</p></tp:treatment-sec><tp:treatment-sec sec-type="Basionym"><title>Basionym.</title><p><italic><tp:taxon-name><tp:taxon-name-part taxon-name-part-type="genus" reg="Glomus">Glomus</tp:taxon-name-part> <tp:taxon-name-part taxon-name-part-type="species" reg="indicum">indicum</tp:taxon-name-part></tp:taxon-name></italic> Błaszk., Wubet &amp; Harikumar, Botany (Ottawa) 88: 134 (2010).</p></tp:treatment-sec></tp:taxon-treatment>
